# Supplementary material for: A Deep Dive into Allium Satellite DNAs: Expansion and Characterization of the Allium cepa and Allium fistulosum Satellitomes
Source: Int J Mol Sci. 2026 Apr 13;27(8):3476. doi: 10.3390/ijms27083476 (PMC13116747; doi:10.3390/ijms27083476)
Supplement: Supplementary file 1 [file ijms-27-03476-s001.zip]

Archive with 1 entries (1 files):
- ijms-4219477-supplementary.xlsx
