# Supplementary material for: A Deep Dive into Allium Satellite DNAs: Expansion and Characterization of the Allium cepa and Allium fistulosum Satellitomes
Source: Int J Mol Sci. 2026 Apr 13;27(8):3476. doi: 10.3390/ijms27083476 (PMC13116747; doi:10.3390/ijms27083476)
Supplement: Supplementary file 1 [file ijms-27-03476-s001.zip › ijms-4219477-supplementary.xlsx]

## Sheet: S1
Supplementary table S1. Desсriptive information about each monomer sequence in the A. cepa satellitome. Novel, highly clustered repeats are shown in green.
Repeat ID	Monomer, bp	Genome, %	Adjusted CN/2C	Illumina CN/2C	PacBio CN/2C	GC%	Original name(s)	Reference
AcSat1-377-subtel	377	1.07693	937813	1120710	784764	47.75	AcepSAT356, AceSat01-377	Peška et al., 2019; Fu et al., 2019
AcSat2-388	388	0.28687	242733	256124	230043	25.77
AcSat3-166	166	0.24462	483788	354868	659544	36.14
AcSat4-750	750	0.19468	85219	103243	70341	39.47	AcepSAT750, AceSat02-750	Peška et al., 2019; Fu et al., 2019
AcSat5-774	774	0.13155	55799	56660	54952	41.99
AcSat6-150	150	0.11013	241033	219994	264083	33.33
AcSat7-46	46	0.02992	213544	236296	192982	36.96
AcSat8-73	73	0.02922	131390	80330	214906	23.29
AcSat9-139	139	0.02897	68426	129372	36191	43.17
AcSat10-81	81	0.02463	99816	131418	75813	30.86
AcSat11-114	114	0.02289	65925	91802	47342	39.47
AcSat12-101	101	0.02225	72338	76330	68554	55.45
AcSat13-243	243	0.02061	27846	20807	37267	42.39	CAT36	Kirov et al., 2017
AcSat14-68	68	0.01989	96027	86862	106160	22.06
AcSat15-78	78	0.01971	82954	69617	98845	47.44
AcSat16-2500	2500	0.01943	2552	3434	1896	27.84	AcepSAT2500	Peška et al., 2019
AcSat17-139	139	0.01752	41381	46657	36701	30.94
AcSat18-83	83	0.01704	67392	94966	47824	40.96
AcSat19-79	79	0.01648	68488	95222	49259	48.1
AcSat20-133	133	0.01646	40618	60684	27187	18.8
AcSat21-140	140	0.01534	35968	28167	45930	51.43
AcSat22-1682-cen	1682	0.01407	2746	3531	2136	33.23	AcCen1K	Kirov et al., 2017
AcSat23-182	182	0.01193	21520	13316	34777	30.22
AcSat24-165	165	0.01162	23113	23324	22904	54.55
AcSat25-91	91	0.01076	38832	50487	29868	52.75
AcSat26-40	40	0.00929	76212	85700	67775	17.5
AcSat27-82	82	0.0088	35215	38869	31905	52.44
AcSat28-53	53	0.00859	53181	57523	49167	47.17
AcSat29-68	68	0.00822	39673	36847	42715	51.47
AcSat30-276-cen	276	0.00727	8644	8336	8964	35.14	TR2CL137	Kirov et al., 2017
AcSat31-40	40	0.00722	59239	89838	39062	55
AcSat32-1975	1975	0.00713	1185	1594	881	29.16
AcSat33-1641	1641	0.0064	1281	1250	1312	37.11
AcSat34-67	67	0.00616	30194	38404	23739	56.72
AcSat35-57	57	0.00569	32779	36602	29356	21.05
AcSat36-54	54	0.0056	34062	39574	29318	50
AcSat37-155	155	0.00507	10748	19158	6030	43.23
AcSat38-2251	2251	0.00388	566	997	321	30.83
AcSat39-193	193	0.00384	6537	5978	7148	32.64
AcSat40-49	49	0.00324	21713	29300	16091	48.98
AcSat41-192	192	0.00309	5282	5068	5505	34.9
AcSat42-176	176	0.00305	5696	5389	6021	46.02
AcSat43-211	211	0.00298	4636	5687	3779	37.44
AcSat44-83	83	0.00278	10998	7913	15287	44.58
AcSat45-157	157	0.00275	5759	7963	4165	50.32
AcSat46-476	476	0.00272	1874	1818	1932	42.23
AcSat47-35	35	0.00217	20366	23295	17806	20
AcSat48-50	50	0.00213	14017	12816	15330	24
AcSat49-157	157	0.00203	4242	4917	3659	29.94
AcSat50-309	309	0.00193	2048	2369	1770	50.16
AcSat51-80	80	0.00179	7354	4587	11790	33.75
AcSat52-165	165	0.00175	3476	7381	1637	43.03
AcSat53-34	34	0.0017	16410	20350	13233	55.88
AcSat54-113	113	0.00163	4747	6108	3690	24.78
AcSat55-84	84	0.00151	5909	4904	7120	47.62
AcSat56-34	34	0.00145	13996	23078	8488	47.06
AcSat57-214	214	0.00144	2210	2763	1767	41.12
AcSat58-116	116	0.00136	3852	4347	3413	30.17
AcSat59-46	46	0.00128	9143	9524	8777	45.65
AcSat60-78	78	0.00114	4816	4312	5379	43.59
AcSat61-2075	2075	0.00113	179	196	163	29.01
AcSat62-60	60	0.00109	5984	4877	7342	23.33
AcSat63-31	31	0.00105	11101	14923	8258	25.81
AcSat64-579	579	0.00105	597	868	410	44.56
AcSat65-57	57	0.00098	5650	5772	5531	49.12
AcSat66-67	67	0.00085	4185	4349	4028	20.9
AcSat67-224	224	0.00081	1190	1117	1268	26.34
AcSat68-60	60	0.0008	4367	5851	3259	30
AcSat69-88	88	0.00077	2874	2930	2819	32.95
AcSat70-34	34	0.00076	7351	11251	4803	35.29
AcSat71-59	59	0.00074	4105	5541	3041	54.24
AcSat72-47	47	0.00065	4535	5730	3589	29.79
AcSat73-175	175	0.00062	1162	1088	1242	26.29
AcSat74-37	37	0.00062	5467	6075	4919	56.76
AcSat75-50	50	0.00061	4031	2379	6831	56
AcSat76-95	95	0.00054	1851	1867	1835	26.32
AcSat77-89	89	0.00053	1958	1194	3212	30.34
AcSat78-181	181	0.00038	691	894	534	35.36
AcSat79-47	47	0.00024	1656	2017	1360	21.28
AcSat80-184	184	0.00023	409	586	286	33.7
AcSat81-434	434	0.00023	172	193	153	36.18
AcSat82-184	184	0.00022	401	924	174	35.33
AcSat83-183	183	0.00018	316	456	219	46.99

## Sheet: S2
Supplementary table S2. Desсriptive information about each monomer sequence in the A. fistulosum satellitome. Novel, highly clustered repeats are shown in green.
Repeat ID	Monomer, bp	Genome, %	Adjusted CN/2C	Illumina CN/2C	PacBio CN/2C	GC%	Original name(s)	Reference
AfSat1-377-subtel	377	7.99096	4933413	4699707	5178740	47.75	AcepSAT356, AceSat01-377	Peška et al., 2019; Fu et al., 2019
AfSat2-774	774	0.35266	106049	88945	126441	41.6
AfSat3-65	65	0.17212	616313	390023	973895	35.38	HAT58	Kirov et al., 2017
AfSat4-221	222	0.16375	171676	147977	199171	40.99	CAT36	Kirov et al., 2017
AfSat5-482	482	0.13791	66596	48802	90879	41.49
AfSat6-160	160	0.11605	168813	81020	351739	37.5
AfSat7-760	760	0.10606	32482	29883	35308	39.74	AcepSAT750, AceSat02-750	Peška et al., 2019; Fu et al., 2019
AfSat8-1249-cen	1249	0.0799	14889	12338	17967	32.11	AfCen1K	Kirov et al., 2017
AfSat9-110	110	0.07506	158814	99514	253450	37.27
AfSat10-84	84	0.07468	206934	219393	195183	33.33
AfSat11-741	741	0.04944	15530	14106	17097	30.36
AfSat12-43	43	0.0432	233806	135249	404181	20.93
AfSat13-46	46	0.037	187231	122859	285330	39.13
AfSat14-170	170	0.02837	38847	31133	48473	53.53
AfSat15-73	73	0.02023	64495	37180	111878	26.03
AfSat16-211	211	0.01914	21112	14409	30934	47.39
AfSat17-69	69	0.01761	59407	25074	140753	24.64
AfSat18-52	52	0.01724	77168	50180	118671	42.31
AfSat19-49	49	0.01701	80820	59145	110439	18.37
AfSat20-40	40	0.01445	84059	62372	113288	52.5
AfSat21-91	91	0.01361	34820	42760	28354	45.05
AfSat22-1397	1397	0.01222	2036	3345	1239	36.36
AfSat23-72	72	0.01061	34313	35161	33485	59.72
AfSat24-212	212	0.00943	10355	10822	9909	38.68
AfSat25-125	125	0.00889	16558	23473	11680	26.4
AfSat26-58	58	0.0072	28902	20604	40543	24.14
AfSat27-126	126	0.00586	10825	7853	14923	35.71
AfSat28-144	144	0.00585	9453	4856	18403	54.17
AfSat29-200	200	0.00584	6791	4692	9829	35
AfSat30-2674	2674	0.00564	491	507	476	29.17	AcepSAT2500	Peška et al., 2019
AfSat31-57	57	0.0052	21220	12867	34994	43.86
AfSat32-47	47	0.00502	24864	21060	29354	57.45
AfSat33-370	370	0.00455	2864	2455	3341	52.97
AfSat34-56	56	0.00441	18311	13026	25740	35.71
AfSat35-771	771	0.00428	1291	1096	1521	28.27
AfSat36-43	43	0.00422	22828	16353	31867	48.84
AfSat37-58	58	0.00418	16763	9666	29070	34.48
AfSat38-55	55	0.00412	17456	13008	23425	18.18
AfSat39-62	62	0.00411	15421	11789	20171	25.81
AfSat40-146	146	0.00369	5875	3006	11481	37.67
AfSat41-79	79	0.00355	10468	7265	15084	51.9
AfSat42-40	40	0.00335	19481	19632	19331	25
AfSat43-47	47	0.00321	15910	13391	18904	29.79
AfSat44-70	70	0.00319	10599	10200	11014	51.43
AfSat45-234	234	0.00311	3089	1971	4841	23.08
AfSat46-307	307	0.0031	2353	2157	2567	50.49
AfSat47-490	490	0.00303	1438	1758	1176	46.73
AfSat48-37	37	0.00292	18381	20533	16455	21.62
AfSat49-67	67	0.00286	9920	5637	17457	26.87
AfSat50-204	204	0.00269	3066	2930	3208	64.22
AfSat51-78	78	0.00251	7503	6200	9079	43.59
AfSat52-54	54	0.00245	10565	10202	10940	35.19
AfSat53-41	41	0.00244	13837	8931	21437	46.34
AfSat54-69	69	0.00219	7395	6225	8785	33.33
AfSat55-37	37	0.00213	13425	15045	11979	56.76
AfSat56-39	39	0.00208	12434	10793	14325	30.77
AfSat57-43	43	0.00204	11064	8784	13937	60.47
AfSat58-36	36	0.00181	11734	17303	7958	50
AfSat59-105	105	0.00174	3858	1879	7923	41.9
AfSat60-37	37	0.00173	10865	10792	10938	48.65
AfSat61-115	115	0.00157	3176	1769	5702	23.48
AfSat62-57	57	0.00149	6103	8079	4610	45.61
AfSat63-116	116	0.00147	2950	2822	3083	49.14
AfSat64-59	59	0.00146	5765	1996	16650	52.54
AfSat65-66	66	0.00137	4836	5706	4098	42.42
AfSat66-213	213	0.00134	1466	1119	1920	28.64
AfSat67-313	313	0.0013	964	597	1556	27.8
AfSat68-80	80	0.00129	3748	2322	6051	46.25
AfSat69-194	194	0.00128	1533	1156	2034	32.99
AfSat70-35	35	0.00128	8493	5401	13355	57.14
AfSat71-716	716	0.00127	414	313	547	31.01
AfSat72-49	49	0.00124	5872	5416	6367	53.06
AfSat73-36	36	0.00123	7964	6891	9203	41.67
AfSat74-184	184	0.00122	1541	967	2455	27.72
AfSat75-116	116	0.00117	2340	2735	2002	30.17
AfSat76-38	38	0.00104	6387	4273	9547	18.42
AfSat77-36	36	0.00098	6349	5431	7422	58.33
AfSat78-61	61	0.00094	3588	921	13980	55.74
AfSat79-64	64	0.00091	3314	1677	6549	54.69
AfSat80-88	88	0.00087	2288	1784	2935	30.68
AfSat81-151	151	0.0008	1237	1521	1006	24.5
AfSat82-48	48	0.00075	3618	3623	3613	43.75
AfSat83-34	34	0.00071	4879	5708	4170	35.29
AfSat84-725	725	0.00068	219	203	236	27.72
AfSat85-72	72	0.00065	2107	1660	2674	34.72
AfSat86-31	31	0.00062	4626	4565	4688	35.48
AfSat87-672	672	0.00057	197	213	182	30.8
AfSat88-41	41	0.00051	2915	1669	5090	39.02
AfSat89-34	34	0.0004	2754	2489	3048	50
AfSat90-77	77	0.00039	1165	379	3580	57.14
AfSat91-188	188	0.00038	471	416	534	34.04
AfSat92-250	250	0.00036	339	255	451	30
AfSat93-41	41	0.00034	1927	2029	1830	48.78
AfSat94-195	195	0.00027	323	312	335	34.36
AfSat95-33	33	0.00026	1847	2182	1564	33.33
AfSat96-40	40	0.00026	1521	936	2472	17.5
AfSat97-31	31	0.00026	1954	1998	1910	29.03

## Sheet: S3
Supplementary table S3. Desсriptive statistics about the A. cepa satellitome
Statistics	Monomer, bp	Genome, %	Adjusted CN/2C	GC%
Min	31	0.00018	172	17.5
Mean	284.253	0.0309118	46693.4	38.0835
Median	113	0.00305	7354	36.96
Max	2500	1.07693	937813	56.76

## Sheet: S4
Supplementary table S4. Desсriptive statistics about the A. fistulosum satellitome
Statistics	Monomer, bp	Genome, %	Adjusted CN/2C	GC%
Min	31	0.00026	197	17.5
Mean	205.711	0.100483	81942.9	38.774
Median	72	0.00286	7964	37.27
Max	2674	7.99096	4933413	64.22

## Sheet: S5
Supplementary table S5. List of shared satDNAs and matching with previously published satDNA sequences.
Name in A. cepa satDNA library	Name in A. fistulosum satDNA library	Sequence identity, %	Repeat common names	GenBank repeat ID	Abundance in A. cepa, %	Abundance in A. fistulosum, %
AcSat1-377-subtel	AfSat1-377-subtel	89.75	AcepSAT356, AceSat01-377, Subtelomere	MK770759.1	1.07693	7.99096
AcSat13-243	AfSat4-221	91.4	CAT36	KX137122.1	0.02061	0.16375
AcSat4-750	AfSat7-760	88.75	AcepSAT750, AceSat02-750	MK770758.1	0.19468	0.10606
AcSat22-1682-cen	AfSat8-1249-cen	88.81	AcCen1K, AfCen1K	MT374061.1/MT374062.1	0.01407	0.0799
AcSat16-2500	AfSat30-2674	91.01	AcepSAT2500	MK770760.1	0.01943	0.00564
AcSat3-166	AfSat6-160	92.52	-	-	0.24462	0.11605
AcSat5-774	AfSat2-774	86.7	-	-	0.13155	0.35266
AcSat19-79	AfSat21-91	97.5	-	-	0.01648	0.01361
AcSat24-165	AfSat14-170	96.03	-	-	0.01162	0.02837
AcSat43-211	AfSat24-212	91.88	-	-	0.00298	0.00943
AcSat46-476	AfSat47-490	80.53	-	-	0.00272	0.00303
AcSat49-157	AfSat69-194	98.73	-	-	0.00203	0.00128
AcSat50-309	AfSat46-307	92.98	-	-	0.00193	0.0031
AcSat58-116	AfSat75-116	98.28	-	-	0.00136	0.00117
AcSat60-78	AfSat51-78	100	-	-	0.00114	0.00251
AcSat67-224	AfSat66-213	97.17	-	-	0.00081	0.00134

## Sheet: S6
Supplementary table S6. Data on the clustering properties of A. cepa satDNAs. Novel, highly clustered repeats are shown in green.
Repeat ID	Maximum copies number per read	Maximum total span per read, bp	Maximum coverage per read, %	Original name(s)	Reference
AcSat1-377-subtel	72	27075	100	AcepSAT356, AceSat01-377	Peška et al., 2019; Fu et al., 2019
AcSat2-388	7	2674	20.4779
AcSat3-166	14	2173	15.3136
AcSat4-750	36	26792	100	AcepSAT750, AceSat02-750	Peška et al., 2019; Fu et al., 2019
AcSat5-774	6	4515	33.2695
AcSat6-150	8	1154	9.15873
AcSat7-46	176	7824	56.9847
AcSat8-73	19	1323	10.2217
AcSat9-139	62	9233	74.113
AcSat10-81	6	393	3.1553
AcSat11-114	7	700	5.67077
AcSat12-101	6	542	3.94122
AcSat13-243	42	9151	63.5928	CAT36	Kirov et al., 2017
AcSat14-68	14	952	7.00515
AcSat15-78	55	4048	31.5167
AcSat16-2500	5	12482	92.5923	AcepSAT2500	Peška et al., 2019
AcSat17-139	8	1217	9.55484
AcSat18-83	11	650	5.26602
AcSat19-79	6	479	3.43251
AcSat20-133	8	966	6.99474
AcSat21-140	20	2669	21.8312
AcSat22-1682-cen	9	14992	97.2181	AcCen1K	Kirov et al., 2017
AcSat23-182	10	1784	14.7268
AcSat24-165	8	1249	9.49775
AcSat25-91	16	1418	9.7719
AcSat26-40	32	1260	8.73241
AcSat27-82	22	1483	10.5732
AcSat28-53	64	3346	24.6247
AcSat29-68	36	2244	17.8478
AcSat30-276-cen	64	16943	100	TR2CL137	Kirov et al., 2017
AcSat31-40	6	236	1.97952
AcSat32-1975	7	13446	99.6443
AcSat33-1641	11	16224	100
AcSat34-67	23	1527	11.8893
AcSat35-57	17	916	7.28951
AcSat36-54	11	568	4.2283
AcSat37-155	10	1578	11.5472
AcSat38-2251	6	13125	97.5421
AcSat39-193	14	2619	18.1762
AcSat40-49	9	440	3.16131
AcSat41-192	10	1745	12.5299
AcSat42-176	20	3257	24.123
AcSat43-211	9	1878	14.6218
AcSat44-83	55	4184	34.3345
AcSat45-157	9	1344	10.4006
AcSat46-476	4	1882	14.5937
AcSat47-35	16	560	4.54915
AcSat48-50	60	2624	20.3974
AcSat49-157	13	1974	13.626
AcSat50-309	6	1580	14.1575
AcSat51-80	8	560	4.59129
AcSat52-165	10	1605	12.7692
AcSat53-34	103	3289	24.7335
AcSat54-113	6	697	5.56895
AcSat55-84	21	1698	12.2246
AcSat56-34	16	540	3.91365
AcSat57-214	9	1862	14.7427
AcSat58-116	20	2243	16.3137
AcSat59-46	22	944	7.26825
AcSat60-78	13	805	6.22583
AcSat61-2075	4	7182	57.2751
AcSat62-60	22	1170	9.07117
AcSat63-31	24	744	6.04534
AcSat64-579	5	2287	18.1898
AcSat65-57	30	1707	12.6952
AcSat66-67	32	2026	14.77
AcSat67-224	10	2186	17.7349
AcSat68-60	11	658	4.70168
AcSat69-88	6	529	4.32543
AcSat70-34	7	238	1.78344
AcSat71-59	14	804	5.94059
AcSat72-47	16	725	5.73485
AcSat73-175	15	2517	16.691
AcSat74-37	13	479	3.57596
AcSat75-50	19	930	7.34713
AcSat76-95	16	1396	10.9302
AcSat77-89	14	1149	8.73888
AcSat78-181	23	4100	32.3804
AcSat79-47	7	329	2.59935
AcSat80-184	4	740	5.76531
AcSat81-434	3	1012	8.12249
AcSat82-184	6	1079	7.8047
AcSat83-183	51	8758	65.1842

## Sheet: S7
Supplementary table S7. Data on the clustering properties of A. fistulosum satDNAs. Novel, highly clustered repeats are shown in green.
Repeat ID	Maximum copies number per read	Maximum total span per read, bp	Maximum coverage per read, %	Original name(s)	Reference
AfSat1-377-subtel	133	49211	100	AcepSAT356, AceSat01-377	Peška et al., 2019; Fu et al., 2019
AfSat2-774	5	3765	20.6454
AfSat3-65	540	34685	100	HAT58	Kirov et al., 2017
AfSat4-221	173	37636	99.9061	CAT36	Kirov et al., 2017
AfSat5-482	6	2080	10.682
AfSat6-160	10	1488	7.16228
AfSat7-760	52	39216	100	AcepSAT750, AceSat02-750	Peška et al., 2019; Fu et al., 2019
AfSat8-1249-cen	26	30947	100	AfCen1K	Kirov et al., 2017
AfSat9-110	79	8388	58.1692
AfSat10-84	12	946	4.86375
AfSat11-741	23	16478	96.1209
AfSat12-43	149	5381	25.0992
AfSat13-46	245	10401	37.6851
AfSat14-170	12	2005	9.59752
AfSat15-73	16	929	4.4023
AfSat16-211	13	2703	10.3644
AfSat17-69	14	896	5.49694
AfSat18-52	14	610	4.12294
AfSat19-49	21	944	6.38355
AfSat20-40	337	13435	56.3181
AfSat21-91	7	633	3.4971
AfSat22-1397	8	11214	68.8821
AfSat23-72	14	971	6.55638
AfSat24-212	25	5161	35.3058
AfSat25-125	10	1197	6.19464
AfSat26-58	13	752	4.3157
AfSat27-126	5	621	4.23804
AfSat28-144	35	4755	21.957
AfSat29-200	11	2098	12.2913
AfSat30-2674	6	15030	79.9294	AcepSAT2500	Peška et al., 2019
AfSat31-57	34	1556	7.78623
AfSat32-47	20	793	4.13619
AfSat33-370	80	27613	97.3937
AfSat34-56	28	1188	5.79169
AfSat35-771	7	5114	24.6696
AfSat36-43	28	1063	4.40268
AfSat37-58	12	654	3.53433
AfSat38-55	53	2753	15.5272
AfSat39-62	20	1093	6.48461
AfSat40-146	11	1482	9.52503
AfSat41-79	45	3385	20.9636
AfSat42-40	10	374	2.48237
AfSat43-47	29	1355	8.25917
AfSat44-70	422	28343	98.8909
AfSat45-234	9	1914	8.83453
AfSat46-307	4	1228	7.59603
AfSat47-490	5	2486	15.5788
AfSat48-37	23	805	3.66842
AfSat49-67	12	715	3.99954
AfSat50-204	139	27426	97.9804
AfSat51-78	15	1005	5.8669
AfSat52-54	9	469	3.06176
AfSat53-41	20	780	4.83966
AfSat54-69	10	682	3.94793
AfSat55-37	26	883	5.16503
AfSat56-39	69	2486	15.2903
AfSat57-43	20	856	4.57281
AfSat58-36	4	144	0.973236
AfSat59-105	19	1854	12.8755
AfSat60-37	32	1065	6.10884
AfSat61-115	13	1462	8.97509
AfSat62-57	20	1011	7.17177
AfSat63-116	12	1426	8.54163
AfSat64-59	29	1637	10.0665
AfSat65-66	10	619	3.26117
AfSat66-213	20	4222	25.5523
AfSat67-313	11	3142	15.6556
AfSat68-80	16	1217	6.29726
AfSat69-194	9	1757	8.84327
AfSat70-35	29	1011	5.6761
AfSat71-716	6	4015	16.9852
AfSat72-49	21	1013	4.8141
AfSat73-36	24	864	4.3576
AfSat74-184	14	2362	13.1918
AfSat75-116	12	1403	9.2862
AfSat76-38	14	498	3.01144
AfSat77-36	40	1417	8.55676
AfSat78-61	10	588	3.47458
AfSat79-64	11	633	3.22006
AfSat80-88	14	1203	7.12971
AfSat81-151	6	904	6.06946
AfSat82-48	7	320	1.35919
AfSat83-34	8	266	1.72763
AfSat84-725	27	19467	98.672
AfSat85-72	7	466	3.11349
AfSat86-31	9	265	1.30922
AfSat87-672	4	2704	18.5935
AfSat88-41	11	433	2.50884
AfSat89-34	69	2134	11.1646
AfSat90-77	27	1946	14.821
AfSat91-188	25	4635	24.4607
AfSat92-250	21	5160	28.4257
AfSat93-41	8	303	1.38243
AfSat94-195	7	1344	7.458
AfSat95-33	6	194	1.19569
AfSat96-40	27	1079	4.48672
AfSat97-31	4	118	0.761389

## Sheet: S8
Supplementary table S8. Per chromosome copy number (CN) of each satDNA family of A. cepa in the genome assemblies used in this study
Repeat ID	CN in assembly of Finkers et al., 2021									CN in assembly of Cho et al., 2025
	Chr1	Chr2	Chr3	Chr4	Chr5	Chr6	Chr7	Chr8	ChrUn	Chr1	Chr2	Chr3	Chr4	Chr5	Chr6	Chr7	Chr8	ChrUn
AcSat1-377-subtel	83500	49562	95100	106891	48258	31248	100573	51872	113772	7904	4476	7863	4092	4734	4583	5640	6241	19867
AcSat2-388	21491	18347	19900	19253	19106	16096	15976	14607	166	10141	10335	9825	7539	7482	7171	6284	5699	4393
AcSat3-166	61174	53506	56535	53071	52152	45276	43837	40085	519	35303	36517	33516	25745	25047	24946	21292	18587	14374
AcSat4-750	2	11922	220	7645	154	0	17799	5968	3794	722	1540	775	1464	434	508	1302	1573	4187
AcSat5-774	4808	3945	4323	4565	4641	3078	5128	3083	837	1574	1695	1357	1095	1031	993	1025	864	834
AcSat6-150	24424	21489	22775	21770	21291	18164	17588	16322	172	12982	13509	12885	9466	9427	9109	7805	6987	5536
AcSat7-46	16267	14700	15974	16855	15420	13469	13919	11313	72	12533	11713	11077	8865	7351	8956	7265	5789	6708
AcSat8-73	20375	17746	19140	18323	17859	15390	15083	13911	117	8951	8816	8553	6693	6423	6230	5242	5010	3189
AcSat9-139	3329	3081	3095	2929	3157	2317	2465	2156	12	2741	2860	2385	1875	1953	1720	1589	1098	1357
AcSat10-81	6928	6437	6220	5435	5403	5241	4558	4121	48	6030	6301	5512	4135	4151	4595	3583	3186	1577
AcSat11-114	4085	3447	3575	3762	3679	3000	3201	2778	20	3278	3333	3208	2419	2444	2383	2119	1645	1702
AcSat12-101	6101	5513	5628	5375	5272	4750	4353	4004	31	5267	5489	4911	3696	3762	3746	3114	2740	2241
AcSat13-243	3037	3366	3609	3014	2228	2275	1813	1912	16	3105	3357	3187	2446	2031	2221	1581	1505	557
AcSat14-68	9083	7788	8528	8310	8048	6955	6917	6025	84	7708	7667	7207	5623	5514	5418	4815	4263	3687
AcSat15-78	8851	7750	8195	7808	7809	6148	6993	6232	54	6396	7070	6179	4913	4829	5087	4338	3698	2623
AcSat16-2500	188	0	9	9	0	1093	0	0	0	61	22	97	51	31	26	21	16	212
AcSat17-139	3071	2780	2797	2919	3031	2301	2221	2098	19	2620	2703	2478	1798	1789	1794	1419	1261	1357
AcSat18-83	3981	3068	2471	4258	4092	3753	2612	2987	96	1093	914	940	692	670	582	513	609	1507
AcSat19-79	4264	3894	3969	3800	3658	3375	2955	2833	26	3746	3895	3480	2582	2663	2674	2159	2016	1520
AcSat20-133	2552	2200	2327	1947	1989	1829	1619	1570	16	2046	1960	1757	1296	1162	1416	1162	1070	521
AcSat21-140	4274	3555	3616	4526	3776	2784	4102	2416	955	3011	3319	3184	2166	2174	2263	2086	1751	2025
AcSat22-1682-cen	489	3	0	453	5	335	0	66	0	245	130	7	0	54	81	2	59	538
AcSat23-182	2903	3042	2820	2307	2391	2471	2199	1841	16	2631	3045	2536	1911	1950	2190	1722	1299	908
AcSat24-165	2096	1672	1982	1778	1619	1351	1465	1343	196	1764	1651	1629	1308	1214	1220	994	1054	521
AcSat25-91	2522	2334	2475	2286	2256	1943	2090	1747	256	2253	2355	2232	1718	1766	1765	1477	1349	737
AcSat26-40	6537	5793	5738	5650	5462	4629	4395	4502	37	5218	5329	4711	3531	3525	3602	2731	2413	2306
AcSat27-82	2783	2419	2782	2424	2730	2238	2051	1641	0	2406	2517	2617	1630	1907	1843	1459	1219	1165
AcSat28-53	4404	3892	4378	4331	3736	3437	3306	3361	58	3070	2960	3448	2170	2479	2185	2022	2016	2220
AcSat29-68	3730	3203	3383	3110	3551	2599	2670	2580	1	3327	3119	3088	2213	2080	2183	1617	1531	1820
AcSat30-276-cen	30	32	25	51	22	2566	18	2004	446	161	56	91	13	19	18	13	41	213
AcSat31-40	3314	3268	3245	2853	3024	2641	2312	2149	20	2814	2805	2460	1891	1870	1951	1631	1485	817
AcSat32-1975	0	0	0	0	514	0	0	0	0	0	69	15	82	47	25	0	76	0
AcSat33-1641	75	0	0	0	0	0	710	0	0	0	0	0	0	0	0	172	0	45
AcSat34-67	2200	1955	1734	1830	1907	2034	1608	1451	17	1545	1565	1591	1139	1177	1317	983	925	1003
AcSat35-57	2393	2573	2474	2235	2350	2064	1993	1797	21	1779	2029	1865	1465	1405	1433	1202	1010	793
AcSat36-54	2554	2372	2499	2453	2463	1914	2017	1892	14	1476	1509	1381	1031	997	1025	947	745	743
AcSat37-155	445	472	473	415	617	339	438	390	18	489	377	458	345	344	331	359	295	223
AcSat38-2251	224	0	0	0	0	0	0	0	0	89	20	0	0	0	0	0	0	56
AcSat39-193	687	515	612	623	574	463	508	375	0	562	580	541	389	368	474	353	230	302
AcSat40-49	1413	1242	1232	1345	1288	1183	999	1008	9	926	1003	801	740	647	683	603	501	508
AcSat41-192	452	376	432	467	540	362	316	349	4	415	470	417	266	276	273	207	202	264
AcSat42-176	523	497	464	410	411	378	309	271	0	431	435	437	367	274	344	254	218	121
AcSat43-211	404	304	317	274	400	230	278	207	0	297	331	268	217	199	182	146	145	211
AcSat44-83	1265	1229	1148	1174	1173	911	712	716	0	1224	1232	1201	951	1045	780	713	669	199
AcSat45-157	372	350	395	351	371	282	324	265	3	244	221	202	175	168	172	137	93	105
AcSat46-476	200	161	164	112	133	121	104	109	1	150	173	150	74	88	131	73	90	57
AcSat47-35	2112	1886	1901	2046	2055	1486	1719	1463	16	1739	1830	1602	1201	1200	1171	971	880	796
AcSat48-50	1067	1131	1257	1525	1110	864	894	1010	0	984	1048	1062	630	688	533	807	408	318
AcSat49-157	273	253	346	259	335	280	272	220	0	289	276	262	137	165	231	178	151	185
AcSat50-309	177	143	120	139	114	126	74	100	0	135	156	113	85	96	100	77	67	41
AcSat51-80	1017	843	865	869	911	677	816	657	7	802	820	687	580	548	515	499	406	422
AcSat52-165	138	141	162	82	135	83	100	67	0	123	168	149	78	112	90	72	56	28
AcSat53-34	3126	3040	3471	2700	2559	1971	2393	2138	44	3084	3558	3075	2462	2280	2004	2217	1562	972
AcSat54-113	380	319	350	178	225	230	191	163	8	308	261	301	154	195	190	163	111	92
AcSat55-84	617	604	459	400	484	525	416	347	4	554	691	465	342	384	428	326	208	123
AcSat56-34	824	985	843	1032	976	996	578	755	17	613	731	587	588	546	490	446	352	427
AcSat57-214	141	155	171	138	126	107	96	87	0	124	149	156	112	76	116	87	62	55
AcSat58-116	428	234	251	269	198	160	187	176	1	346	211	218	131	141	109	139	54	116
AcSat59-46	887	548	350	728	805	627	372	671	0	260	229	166	124	139	114	172	141	284
AcSat60-78	453	414	445	370	364	351	397	356	0	475	408	435	304	361	328	324	296	82
AcSat61-2075	0	0	55	0	0	78	0	0	0	12	0	1	4	4	18	0	2	34
AcSat62-60	769	699	628	494	572	606	463	355	13	646	754	574	429	475	561	350	288	148
AcSat63-31	815	711	755	699	636	546	574	575	5	248	189	255	179	177	213	216	119	198
AcSat64-579	38	76	10	7	21	14	21	33	0	12	36	10	6	15	15	14	15	14
AcSat65-57	496	376	347	311	477	404	408	376	0	437	394	575	230	310	282	202	276	230
AcSat66-67	376	347	238	314	320	275	274	251	8	218	291	248	221	127	216	202	154	144
AcSat67-224	94	105	98	64	93	103	75	48	0	67	117	100	62	73	82	58	44	26
AcSat68-60	299	236	433	189	204	176	150	168	0	231	273	253	138	195	134	98	119	121
AcSat69-88	235	232	255	251	191	155	172	128	6	222	236	215	158	158	147	121	95	82
AcSat70-34	687	696	692	481	567	541	458	344	11	532	778	606	453	436	474	350	269	229
AcSat71-59	234	248	248	260	213	179	195	170	0	279	203	220	213	130	126	173	144	75
AcSat72-47	449	336	265	250	245	148	257	197	0	334	356	259	258	174	147	197	147	107
AcSat73-175	130	116	98	146	60	61	66	49	0	101	89	87	73	83	36	60	30	26
AcSat74-37	710	745	801	715	598	594	537	516	14	714	744	719	547	577	602	508	476	134
AcSat75-50	794	645	585	798	610	534	562	391	7	800	665	597	705	537	520	438	409	206
AcSat76-95	133	236	204	74	72	114	114	110	0	153	164	171	53	62	68	63	92	60
AcSat77-89	267	336	201	186	288	228	82	196	0	237	313	187	190	242	193	90	138	48
AcSat78-181	48	39	35	22	29	39	100	28	0	42	40	32	24	16	33	26	16	7
AcSat79-47	101	127	105	62	72	96	72	76	0	82	133	114	44	61	62	44	52	5
AcSat80-184	166	0	0	0	0	0	0	0	0	11	11	7	23	0	3	1	0	63
AcSat81-434	12	15	16	13	3	5	13	2	0	11	16	20	7	3	3	9	2	3
AcSat82-184	12	10	21	18	15	15	8	12	0	6	22	12	11	19	4	8	3	14
AcSat83-183	0	0	0	124	0	0	0	0	0	0	0	0	2	0	0	0	0	0

## Sheet: S9
Supplementary table S9. Per chromosome copy number (CN) of each satDNA family of A. fistulosum in the genome assemblies used in this study
Repeat ID	CN in assembly of Hao et al., 2023									CN in assembly of Liao et al., 2022
	Chr1	Chr2	Chr3	Chr4	Chr5	Chr6	Chr7	Chr8	ChrUn	Chr1	Chr2	Chr3	Chr4	Chr5	Chr6	Chr7	Chr8	ChrUn
AfSat1-377-subtel	219260	251718	108503	316968	340041	80153	291751	154999	581684	3548	6284	3228	2111	1230	5411	6140	8166	173602
AfSat2-774	6216	6349	5960	5156	4706	4404	4039	4440	772	6953	6363	6696	5589	5000	4781	4789	4356	254
AfSat3-65	6	1	1	3	7	112174	310571	63984	89928	567	0	1	3	374	4462	611	11805	61544
AfSat4-221	4555	5893	6388	3682	21517	21355	3307	2570	372	4958	5989	5830	4256	11330	7030	2750	3454	6658
AfSat5-482	4476	3963	3983	3775	4021	3244	3174	3177	1080	4487	3827	3856	3823	3833	3306	3169	3198	225
AfSat6-160	18316	17451	17287	14995	13406	12744	12061	11835	2913	20085	17749	18514	16006	14719	13825	12781	12719	964
AfSat7-760	0	135	17	3	0	3	13319	0	0	0	17	96	3	0	3	0	1560	472
AfSat8-1249-cen	957	913	733	1104	1363	0	614	578	1023	172	0	113	71	75	0	182	55	1306
AfSat9-110	12164	10648	10626	10455	11385	8406	8852	8606	4490	11524	10178	9846	9575	9869	8453	7927	8166	1104
AfSat10-84	10183	9049	9049	7932	7390	6947	5940	6449	1158	11114	9614	9762	8762	8079	7726	6936	6657	235
AfSat11-741	778	771	761	618	496	601	1236	466	66	812	789	781	631	565	627	502	519	29
AfSat12-43	20364	20350	19153	15786	15621	15416	12649	13454	3440	22825	20281	22026	17583	17610	17075	14148	14505	579
AfSat13-46	18388	17728	16679	13440	13418	12484	10193	11149	1739	19596	16678	16826	14843	14055	12926	12158	11279	471
AfSat14-170	2383	2278	2035	1995	2025	1571	1751	1706	895	2204	2053	1983	1860	1780	1561	1468	1501	163
AfSat15-73	5987	5682	5335	4846	4271	4049	4297	4060	991	6768	5572	6036	5114	4733	4631	4254	4417	292
AfSat16-211	1451	1005	1174	1495	1201	878	1486	1254	324	1656	1218	1095	1565	1387	964	1320	1581	54
AfSat17-69	7546	7134	7451	5948	5737	5346	4451	4688	577	8087	7850	7471	6431	6043	5756	4985	4863	118
AfSat18-52	7126	6235	6713	5436	5566	4639	4422	4172	439	7425	6956	6553	5950	5730	4909	4403	4881	59
AfSat19-49	6545	6370	6227	5069	5114	4359	3821	4376	677	7013	6895	7054	5905	5571	4767	4882	4383	164
AfSat20-40	6389	4780	4999	20382	5283	4588	4422	3946	570	6433	5093	4955	10116	5408	4834	4183	4275	2968
AfSat21-91	1585	1594	1463	1493	1228	1130	1211	1148	295	1827	1465	1690	1566	1414	1171	1245	1261	152
AfSat22-1397	54	55	61	41	41	46	44	45	5	63	77	63	43	47	49	53	53	0
AfSat23-72	1449	1475	1382	1353	1595	1000	1208	1162	774	1424	1322	1361	1043	1314	1078	1058	1095	145
AfSat24-212	445	493	513	402	467	326	365	393	83	537	524	528	489	514	366	400	406	29
AfSat25-125	619	627	611	481	481	423	417	377	37	656	620	650	523	522	446	444	475	22
AfSat26-58	2187	1933	1861	1670	1702	1327	1207	1307	121	2278	1983	2031	1780	1819	1399	1396	1364	14
AfSat27-126	811	659	750	533	601	537	402	443	44	861	788	703	597	622	585	481	465	22
AfSat28-144	807	797	855	719	770	643	469	518	32	849	880	837	811	815	673	574	534	10
AfSat29-200	422	431	485	556	383	320	280	283	43	438	512	460	551	390	342	317	308	20
AfSat30-2674	0	0	0	0	0	166	0	0	0	0	0	0	0	0	158	0	0	1
AfSat31-57	1851	1730	1546	1742	1354	1262	1067	1163	216	2051	1722	2019	1828	1622	1399	1299	1225	87
AfSat32-47	1838	1455	1348	1301	1167	1017	851	923	147	1916	1408	1548	1345	1338	1143	1008	886	64
AfSat33-370	54	53	56	72	49	45	67	746	645	60	60	51	74	42	69	337	75	0
AfSat34-56	1445	1378	1363	1062	1218	1107	916	977	141	1589	1446	1496	1056	1368	1151	1131	1063	34
AfSat35-771	83	55	74	61	58	59	37	40	4	80	75	61	92	81	56	45	52	1
AfSat36-43	1638	1142	1278	1524	1308	1183	1699	1275	434	1906	1313	1428	1734	1531	1286	1407	1747	119
AfSat37-58	1723	1433	1631	1325	1222	1085	848	937	107	1839	1699	1520	1436	1320	1192	1027	970	45
AfSat38-55	1232	1457	1325	1128	815	863	689	911	151	1373	1322	1443	1096	1002	1065	855	815	36
AfSat39-62	1039	1047	1056	868	889	745	629	721	98	1115	1127	1154	818	990	814	749	710	33
AfSat40-146	620	554	622	468	523	444	429	360	78	708	661	582	522	585	451	409	428	24
AfSat41-79	948	513	689	697	608	433	414	470	20	973	778	576	750	602	513	544	372	0
AfSat42-40	1328	1240	1155	914	928	869	703	757	89	1416	1221	1306	990	1051	977	806	806	22
AfSat43-47	884	985	883	799	776	696	508	626	41	1022	1048	1066	842	901	803	682	587	14
AfSat44-70	313	274	321	216	244	234	208	196	2213	345	314	267	2838	252	238	201	218	7
AfSat45-234	211	255	282	134	257	182	129	134	14	247	290	271	145	268	191	159	133	9
AfSat46-307	129	101	148	84	74	107	76	86	3	138	150	107	88	77	108	88	85	0
AfSat47-490	43	47	54	51	38	53	40	37	2	51	62	58	56	38	54	42	49	0
AfSat48-37	1082	934	1076	692	600	636	566	631	124	1150	1091	1022	817	688	644	746	656	44
AfSat49-67	853	767	1114	681	691	661	600	521	75	873	1134	792	706	713	711	553	671	18
AfSat50-204	564	776	35	20	415	129	60	124	34	273	47	703	99	155	163	200	136	110
AfSat51-78	461	482	458	300	379	344	188	293	35	501	510	489	317	407	350	293	226	5
AfSat52-54	500	515	540	382	383	381	351	372	108	541	598	499	377	437	417	330	401	16
AfSat53-41	1210	996	1127	817	920	797	727	749	116	1360	1129	1141	915	971	877	881	811	30
AfSat54-69	467	428	396	310	349	241	229	236	28	485	442	461	333	384	280	210	266	11
AfSat55-37	882	760	728	624	556	498	498	487	28	901	770	752	684	555	566	524	538	0
AfSat56-39	1042	870	974	879	673	726	616	667	91	1105	924	870	954	700	750	640	696	37
AfSat57-43	671	637	654	549	647	380	490	433	148	804	694	600	608	668	440	469	451	30
AfSat58-36	370	399	428	358	342	329	259	284	43	427	431	396	397	370	355	308	275	11
AfSat59-105	414	340	466	303	285	286	210	246	2	425	507	331	302	295	300	270	222	5
AfSat60-37	658	856	609	625	614	538	407	444	70	714	631	949	691	659	776	514	504	47
AfSat61-115	352	305	278	286	228	145	238	118	20	389	287	269	279	237	196	160	268	4
AfSat62-57	284	220	237	153	185	123	187	126	12	265	288	212	216	158	137	135	178	22
AfSat63-116	138	148	196	133	120	72	76	82	20	202	171	160	147	111	83	68	91	0
AfSat64-59	818	932	743	756	932	600	549	665	569	657	705	698	671	653	614	553	370	253
AfSat65-66	208	197	184	142	172	173	125	121	23	238	166	246	148	172	173	187	118	2
AfSat66-213	98	58	108	84	75	70	52	68	31	102	105	61	110	74	51	70	60	9
AfSat67-313	54	129	86	49	19	77	55	55	6	57	93	96	49	11	86	52	47	15
AfSat68-80	348	296	268	251	161	196	183	251	27	352	248	292	272	163	251	255	165	0
AfSat69-194	96	105	107	80	70	74	65	69	14	106	86	80	75	75	72	91	80	5
AfSat70-35	732	591	651	484	567	569	437	536	128	765	737	685	557	579	619	575	497	55
AfSat71-716	32	24	38	16	1	15	12	6	0	30	34	27	21	5	17	5	11	0
AfSat72-49	316	344	377	304	272	309	198	248	30	353	372	361	292	254	279	314	204	0
AfSat73-36	464	480	461	400	469	282	225	334	104	409	484	461	396	450	393	320	258	49
AfSat74-184	113	186	86	138	51	95	63	65	1	139	92	199	154	59	86	94	98	1
AfSat75-116	79	95	98	116	89	28	57	48	8	91	117	105	145	92	59	59	70	1
AfSat76-38	503	561	659	428	396	403	434	373	28	554	721	605	482	453	426	397	522	0
AfSat77-36	448	348	358	456	197	224	328	266	17	500	425	379	463	248	237	287	326	0
AfSat78-61	805	904	877	561	718	632	447	618	59	842	909	946	612	740	630	656	506	15
AfSat79-64	319	329	331	307	320	222	199	171	11	343	340	337	334	336	237	192	202	5
AfSat80-88	133	141	130	117	115	63	103	79	7	142	146	140	120	118	80	91	95	0
AfSat81-151	48	39	46	41	40	39	31	20	1	48	46	44	58	46	38	27	39	0
AfSat82-48	179	159	167	139	143	154	116	114	5	190	172	188	198	158	155	119	152	2
AfSat83-34	324	289	376	243	317	240	215	262	38	379	394	315	296	325	292	268	265	9
AfSat84-725	0	0	0	0	0	0	0	92	0	0	0	0	0	0	0	111	0	0
AfSat85-72	137	144	150	127	96	49	68	63	13	134	164	137	133	101	59	72	63	3
AfSat86-31	189	260	234	166	219	168	142	153	41	240	239	255	203	178	149	176	171	21
AfSat87-672	16	3	9	9	2	7	5	3	0	12	9	2	21	2	9	0	0	0
AfSat88-41	243	266	242	219	218	133	122	216	19	288	245	287	245	246	167	199	150	4
AfSat89-34	202	106	157	134	155	134	109	478	4	203	163	117	125	174	141	488	123	0
AfSat90-77	166	124	217	142	162	125	80	137	11	175	218	133	149	151	133	137	86	1
AfSat91-188	0	0	189	0	0	0	0	0	0	0	226	0	0	0	0	0	0	21
AfSat92-250	9	14	18	36	5	3	14	15	0	14	18	17	39	6	6	18	14	0
AfSat93-41	52	54	99	68	83	58	125	56	31	85	65	56	96	75	48	52	104	7
AfSat94-195	12	15	16	13	0	14	7	12	0	12	16	15	11	0	16	8	7	0
AfSat95-33	99	96	104	61	91	60	41	83	6	106	102	91	60	96	60	73	44	0
AfSat96-40	147	112	147	113	91	64	89	57	20	136	116	123	137	80	69	63	91	5
AfSat97-31	80	79	96	105	67	94	67	101	11	76	96	89	89	83	100	99	65	3

## Sheet: S10
Supplementary table S10. Results of CA for A. cepa satDNA families copy number
Repeat ID	Dim1	Dim2	Mahalanobis distance
AcSat38-2251	-2.44624	0.516299	34.7058
AcSat80-184	-2.44624	0.516299	34.7058
AcSat61-2075	0.0237457	-1.39962	29.0666
AcSat32-1975	0.879003	0.959394	21.7927
AcSat33-1641	-0.884677	1.04176	17.1103
AcSat16-2500	-0.770222	-0.841886	16.7671
AcSat83-183	0.43403	-0.501626	3.99219
AcSat22-1682-cen	-0.382179	-0.359979	3.36858
AcSat4-750	0.381371	0.291674	2.59398
AcSat30-276-cen	0.0303149	-0.274376	1.0937
AcSat64-579	-0.026451	0.10249	0.149707
AcSat82-184	0.0311314	-0.0640266	0.0587846
AcSat78-181	-0.0192484	0.0499704	0.0355179
AcSat81-434	-0.05278	0.0179848	0.0176541
AcSat72-47	-0.0112852	0.0322148	0.0147496
AcSat37-155	0.0229491	0.0174817	0.00934995
AcSat43-211	0.00318514	0.0189365	0.00565185
AcSat52-165	0.00587885	0.0180917	0.00551981
AcSat50-309	-0.00966023	-0.0160948	0.00505495
AcSat5-774	0.0123998	0.0147945	0.0049328
AcSat77-89	0.00924212	-0.0179216	0.00462399
AcSat1-377-subtel	0.0105158	0.0146661	0.00449832
AcSat56-34	0.0200784	-0.0141521	0.00424371
AcSat58-116	-0.0203204	0.0110248	0.00337398
AcSat21-140	0.0104737	0.0108628	0.00288077
AcSat48-50	0.0214247	-0.000967167	0.00268198
AcSat51-80	0.00836352	0.00996128	0.00223832
AcSat45-157	0.0134889	0.00693414	0.00218931
AcSat47-35	0.012553	0.00747328	0.00216006
AcSat49-157	0.0182124	-0.000725443	0.00194297
AcSat65-57	0.00395166	0.0105599	0.00192598
AcSat79-47	0.00203263	-0.0109143	0.00170984
AcSat66-67	0.00432202	0.00948333	0.00161971
AcSat53-34	0.0117698	0.0055507	0.00155643
AcSat71-59	0.0145273	0.00273613	0.00153927
AcSat41-192	0.0153138	0.00153025	0.00153677
AcSat9-139	0.0116189	0.00552186	0.00152572
AcSat36-54	0.0134194	0.00373399	0.00149209
AcSat15-78	0.0115058	0.00507109	0.00141517
AcSat73-175	-0.014029	-0.00211767	0.00136824
AcSat35-57	0.0146139	0.00106946	0.00136148
AcSat13-243	0.01074	-0.00830008	0.00135493
AcSat29-68	0.011016	0.00507035	0.00133873
AcSat68-60	-0.000399524	-0.00922768	0.0012852
AcSat17-139	0.0123388	0.00283332	0.00117523
AcSat7-46	0.0133925	0.00100048	0.00114512
AcSat67-224	0.00339991	-0.00887484	0.00112023
AcSat25-91	0.0114067	0.00314482	0.00107398
AcSat11-114	0.0104721	0.00403955	0.0010734
AcSat74-37	0.0122934	-0.00518339	0.00104681
AcSat76-95	0.006654	-0.00797967	0.000998025
AcSat57-214	0.0116928	-0.00495646	0.000949639
AcSat54-113	-0.0114336	-0.0019754	0.000934213
AcSat2-388	0.0113353	0.0014943	0.000872879
AcSat60-78	0.00836658	0.00427033	0.000837311
AcSat8-73	0.0113642	0.000965452	0.000833079
AcSat6-150	0.0112698	0.000958509	0.000819381
AcSat3-166	0.0111728	0.000886472	0.000800676
AcSat28-53	0.0116788	-0.0012631	0.000781518
AcSat14-68	0.0108321	0.00113849	0.000773235
AcSat31-40	0.0110365	-0.000713357	0.000705889
AcSat26-40	0.00980252	0.00145447	0.000665902
AcSat27-82	0.0103563	0.000202468	0.000652314
AcSat18-83	0.00982888	-0.00316933	0.000601967
AcSat12-101	0.0100855	-0.000243543	0.000600829
AcSat69-88	0.00857707	0.00222223	0.000592505
AcSat40-49	0.00988437	-0.00229601	0.000571878
AcSat63-31	0.00735404	0.00316967	0.000569145
AcSat19-79	0.00988232	-0.00162017	0.000559447
AcSat44-83	0.00936792	-0.00211512	0.000512109
AcSat24-165	0.00694289	0.00301822	0.000510322
AcSat39-193	0.0045059	0.00446569	0.00050108
AcSat23-182	0.00917633	-0.00151217	0.000482427
AcSat46-476	-0.00889183	0.00152925	0.000453512
AcSat34-67	0.00708367	-0.00309745	0.000354406
AcSat10-81	0.00754571	-0.00122633	0.000326104
AcSat75-50	0.00271193	0.00396799	0.000322684
AcSat62-60	-0.00171764	-0.00361758	0.000238104
AcSat20-133	0.00602902	-0.000862134	0.000207848
AcSat70-34	0.00429176	-0.00196496	0.000133604
AcSat42-176	0.00269567	-0.00263253	0.000117926
AcSat55-84	0.000684112	-0.0006527	7.33506e-06
AcSat59-46	-0.000907712	0.000372657	5.63101e-06

[truncated: 1 more sheets: S11]
